# Supplementary material for: Small Extracellular Vesicles From Human Amniotic Membrane Mesenchymal Stem Cells Rejuvenate Senescent β Cells and Cure Age‐Related Diabetes in Mice
Source: Aging Cell. 2025 Dec 14;25(1):e70327. doi: 10.1111/acel.70327 (PMC12741205; doi:10.1111/acel.70327)
Supplement: Supplementary file 2 — Table S1: The list of antibodies. [file ACEL-25-e70327-s001.xlsx]

## Sheet: Sheet1
Supplementary Table 1. The list of antibodies.
Antibody	Catalogue	Dilution Ratio	Application
p16	Cat#ab211542, Abcam	1:100	IF
γ-H2AX	Cat#80312, CST	1:100	IF
PDX1	Cat#5679, CST	1:200	IF
MAFA	Cat#79737, CST	1:1000	IF
IGF1R	Cat#ab182408, Abcam	1:1000	IF
ALDH1A3	Cat#NBP2-15339, Novus	1:100	IF
Insulin	Cat#GB11334-100, Servicebio	1:1000	IF
Insulin	Cat#GB12335-100, Servicebio	1:1000	IF
Alexa Fluor 594-conjugated AffiniPure Goat Anti-Rabbit IgG (H+L)	Cat#111-585-003, Jackson Immuno Research	1:100	IF
Alexa Fluor 594-conjugated AffiniPure Goat Anti-Mouse IgG (H+L)	Cat#115-585-003, Jackson Immuno Research	1:100	IF
Alexa Fluor 488-conjugated AffiniPure Goat Anti-Rabbit IgG (H+L)	Cat#111-545-003, Jackson Immuno Research	1:100	IF
Alexa Fluor 488-conjugated AffiniPure Goat Anti-Mouse IgG (H+L)	Cat#115-545-003, Jackson Immuno Research	1:100	IF
CD9	Cat#ab236630, Abcam	1:1000	WB
CD63	Cat#ab216130, Abcam	1:1000	WB
TSG101	Cat#ab125011, Abcam	1:2000	WB
Calnexin	Cat#ab22595, Abcam	1:1000	WB
p16	Cat#ab211542, Abcam	1:2000	WB
p21	Cat#ab109199, Abcam	1:1000	WB
p53	Cat#60283-2-Ig, Proteintech	1:2000	WB
LaminB1	Cat#ab133741, Abcam	1:2000	WB
PDX1	Cat#5679, CST	1:1000	WB
MAFA	Cat#79737, CST	1:1000	WB
GLUT2	Cat#sc-518022, SANTA	1:100	WB
IL6-RA	Cat#23457-1-AP, Proteintech	1:800	WB
T-STAT3	Cat#9139, CST	1:1000	WB
pY705-STAT3	Cat#9145, CST	1:1000	WB
MCU	Cat#14997, CST	1:1000	WB
IL-6	Cat#DF6087, Affbiotech	1:1000	WB
β-actin	Cat#ab8226, Abcam	1:1000	WB
HRP conjugated Goat Anti-Mouse IgG (H+L)	Cat #7076, CST	1:4000	WB
HRP conjugated Goat Anti-Rabbit IgG (H+L)	Cat #7074, CST	1:4000	WB
