# Supplementary material for: Small Extracellular Vesicles From Human Amniotic Membrane Mesenchymal Stem Cells Rejuvenate Senescent β Cells and Cure Age‐Related Diabetes in Mice
Source: Aging Cell. 2025 Dec 14;25(1):e70327. doi: 10.1111/acel.70327 (PMC12741205; doi:10.1111/acel.70327)
Supplement: Supplementary file 3 — Table S2: The list of primer sequence, shRNA sequence. [file ACEL-25-e70327-s002.xlsx]

## Sheet: Sheet1
Supplementary Table 2.The list of primer sequence, shRNA sequence.
Primer	Sequence	Application
Cdkn2a	Forward: CGCAGGTTCTTGGTCACTGT	qPCR
	Reverse: TGTTCACGAAAGCCAGAGCG
Cdkn1a	Forward: CCTGGTGATGTCCGACCTG	qPCR
	Reverse: CCATGAGCGCATCGCAATC
Trp53	Forward: CTCTCCCCCGCAAAAGAAAAA	qPCR
	Reverse: CGGAACATCTCGAAGCGTTTA
Lmnb1	Forward: CCGGCCTCAAGGCTCTCTA	qPCR
	Reverse: TGCCGCCTCATACTCTCGAA
Igf1r	Forward: GTGGGGGCTCGTGTTTCTC	qPCR
	Reverse: GATCACCGTGCAGTTTTCCA
Il1β	Forward: GAAATGCCACCTTTTGACAGTG	qPCR
	Reverse: TGGATGCTCTCATCAGGACAG
Il6	Forward: TAGTCCTTCCTACCCCAATTTCC	qPCR
	Reverse: TTGGTCCTTAGCCACTCCTTC
Tnf-α	Forward: GACGTGGAACTGGCAGAAGAG	qPCR
	Reverse: TTGGTGGTTTGTGAGTGTGAG
Ccl2	Forward: TTAAAAACCTGGATCGGAACCAA	qPCR
	Reverse: GCATTAGCTTCAGATTTACGGGT
Cxcl10	Forward: CCAAGTGCTGCCGTCATTTTC	qPCR
	Reverse: GGCTCGCAGGGATGATTTCAA
Gdf15	Forward: CTGGCAATGCCTGAACAACG	qPCR
	Reverse: GGTCGGGACTTGGTTCTGAG
Dusp3	Forward: TCTGTGGCTCAGGACATCAC	qPCR
	Reverse: GGCCCTTTCAAAGTAAGCACTG
Hsp90aa1	Forward: AATTGCCCAGTTAATGTCCTTGA	qPCR
	Reverse: CGTCCGATGAATTGGAGATGAG
Ins1	Forward: CACTTCCTACCCCTGCTGG	qPCR
	Reverse: ACCACAAAGATGCTGTTTGACA
Mafa	Forward: AGGAGGAGGTCATCCGACTG	qPCR
	Reverse: CTTCTCGCTCTCCAGAATGTG
Pdx1	Forward: CCCCAGTTTACAAGCTCGCT	qPCR
	Reverse: CTCGGTTCCATTCGGGAAAGG
Slc2a2	Forward: TCAGAAGACAAGATCACCGGA	qPCR
	Reverse: GCTGGTGTGACTGTAAGTGGG
Il6ra	Forward: CCTGAGACTCAAGCAGAAATGG	qPCR
	Reverse: AGAAGGAAGGTCGGCTTCAGT
Stat3	Forward: CAATACCATTGACCTGCCGAT	qPCR
	Reverse: GAGCGACTCAAACTGCCCT
Mcu	Forward: GAGCCGCATATTGCAGTACG	qPCR
	Reverse: CGAGAGGGTAGCCTCACAGAT
β-actin	Forward: GGCTGTATTCCCCTCCATCG	qPCR
	Reverse: CCAGTTGGTAACAATGCCATGT
STAT3 binding site 1	Forward: ACACCACATTCAACGAACCA	ChIP-qPCR
	Reverse: AAGGTCACCACAGTATGAGGAAA
STAT3 binding site 2	Forward: GCAATCCCTTACTGCTCCAT	ChIP-qPCR
	Reverse: CTTCGGGCTGTCTGTCACTT
STAT3 binding site 3	Forward: AAGTGACAGACAGCCCGAAG	ChIP-qPCR
	Reverse: CTCACTAGGCCAATTGCAGTC
Ctrl shRNA	ACTACCGTTGTTATAGGTGCG	shRNA
Il6ra shRNA	CGAAGCGTTTCACAGCTTAAA	shRNA
Pck1	Forward:CTGCATAACGGTCTGGACTTC	qPCR
	Reverse: CAGCAACTGCCCGTACTCC
G6pc	Forward:CGACTCGCTATCTCCAAGTGA	qPCR
	Reverse:GTTGAACCAGTCTCCGACCA
Gck	Forward:TGAGCCGGATGCAGAAGGA	qPCR
	Reverse:GCAACATCTTTACACTGGCCT
Pklr	Forward:TCAAGGCAGGGATGAACATTG	qPCR
	Reverse:CACGGGTCTGTAGCTGAGTG
Gys2	Forward:ACCAAGGCCAAAACGACAG	qPCR
	Reverse:GGGCTCACATTGTTCTACTTGA
Pygl	Forward:GAGAAGCGACGGCAGATCAG	qPCR
	Reverse:CTTGACCAGAGTGAAGTGCAG
Slc2a4	Forward:GTGACTGGAACACTGGTCCTA	qPCR
	Reverse:CCAGCCACGTTGCATTGTAG
Hk2	Forward:TGATCGCCTGCTTATTCACGG	qPCR
	Reverse:AACCGCCTAGAAATCTCCAGA
Acaca	Forward:GATGAACCATCTCCGTTGGC	qPCR
	Reverse:GACCCAATTATGAATCGGGAGTG
